# Supplementary material for: CT-Derived 3D Printing for Coronary Artery Cannulation Simulator Design Manufacturing
Source: Bioengineering (Basel). 2022 Jul 25;9(8):338. doi: 10.3390/bioengineering9080338 (PMC9330152; doi:10.3390/bioengineering9080338)
Supplement: Supplementary file 1 [file bioengineering-09-00338-s001.zip]

Archive with 1 entries (1 files):
- bioengineering-1795395-supplementary.pdf
